# Supplementary material for: Added value of the pulmonary vein pulsatility index and its correlation to neonatal umbilical artery pH in fetal growth restrictions: a Vietnamese matched cohort study
Source: BMC Pregnancy Childbirth. 2023 Aug 30;23:625. doi: 10.1186/s12884-023-05910-0 (PMC10468852; doi:10.1186/s12884-023-05910-0)
Supplement: Supplementary file 1 — Supplementary Material 1 [file 12884_2023_5910_MOESM1_ESM.xlsx]

## Sheet: Sheet1
ID of pateint	Mother's age	Classification group	Hypertension disorder (mother)	Gestational age (at delivery)	Classification CTG	Mode of delivery	Newborn birth weight (after delivery)	UA PI	MCA PI	PVPI	Classification PVPI	UA pH	Classification UA pH < 7.20	Classification adverse pregnancy outcome	Classification adverse pregnancy outcome (excluded UA pH < 7.20)
2835D	29	0	0	28.43	0	0	1100	1.15	1.72	0.79	0	7.26	0	1	1
15642	26	0	1	28	0	0	980	1.21	1.86	0.81	0	7.22	0	1	1
14638D	30	0	0	28.86	0	0	1330	1.19	2.6	1.18	0	7.29	0	1	1
1572D	29	0	0	29.86	0	0	1420	1.09	2.13	0.97	0	7.3	0	1	1
1538D	32	0	0	31	0	0	1800	1.08	1.84	0.77	0	7.27	0	1	1
4824	28	0	1	29	0	0	1200	1.14	1.93	1.1	0	7.28	0	1	1
96	29	0	1	28.57	0	0	1300	1.19	1.86	1.19	0	7.24	0	1	1
7743D	33	0	0	31.43	0	1	1300	0.99	1.88	0.96	0	7.27	0	1	1
2807	27	0	0	31.71	0	0	1700	0.97	2.15	1.06	0	7.25	0	1	1
18445	23	0	1	31	0	0	1760	1.02	1.79	0.77	0	7.25	0	1	1
20197D	29	0	1	28.71	0	1	1340	1.21	1.69	0.93	0	7.25	0	1	1
13499D	21	0	0	32.14	0	0	1800	0.89	2	0.74	0	7.27	0	1	1
2185	23	0	1	30.43	0	1	1030	1.18	1.94	0.92	0	7.23	0	1	1
16045D	36	0	0	32.29	0	0	1790	0.92	2.03	0.8	0	7.28	0	1	1
6188	28	0	1	32.71	0	0	1700	0.84	2.18	0.71	0	7.26	0	1	1
7754D	32	0	1	31.57	0	0	1400	1.21	2.68	0.87	0	7.23	0	1	1
8831D	26	0	0	30.43	2	1	1460	1.1	1.9	0.91	0	7.2	0	1	1
6065	38	0	1	33.08	0	1	2200	0.98	1.94	0.83	0	7.28	0	1	1
17888D	31	0	1	34	2	0	2200	1.06	1.65	0.68	0	7.21	0	1	1
17850	29	0	0	31.43	0	1	1650	1.01	1.93	0.98	0	7.29	0	1	1
5463	33	0	1	33.14	0	0	2500	0.88	2.12	0.7	0	7.31	0	1	1
11945D	32	0	1	30.14	0	1	1250	1.19	1.79	0.94	0	7.24	0	1	1
5166	39	0	0	33.43	0	1	1820	1.02	1.75	0.93	0	7.26	0	1	1
6134	23	0	0	32.43	0	1	2000	0.7	0.89	0.98	0	7.27	0	1	1
1419D	27	0	1	34.29	0	1	2100	0.87	1.73	0.69	0	7.29	0	1	1
697	29	0	1	32	0	1	1700	0.9	1.58	0.97	0	7.28	0	1	1
20292d	31	0	0	35.43	0	1	2300	0.78	1.63	0.61	0	7.31	0	1	1
1561D	28	0	0	33.14	0	1	2455	0.67	1.74	0.83	0	7.3	0	1	1
14655D	31	0	0	33.57	0	1	2200	1.05	1.66	0.7	0	7.27	0	1	1
4365D	38	0	0	34.14	0	0	2200	1.02	1.84	0.68	0	7.26	0	1	1
12921D	31	0	1	34.14	2	1	2100	0.89	1.7	0.71	0	7.2	0	0	0
21792D	42	0	1	31	0	1	1980	1.08	1.6	0.84	0	7.24	0	1	1
3950D	28	0	0	34.57	2	1	2200	1.01	1.74	0.94	0	7.21	0	1	1
12596D	25	0	1	35.29	0	1	2200	0.86	1.59	0.72	0	7.24	0	0	0
4702D	37	0	0	33.29	0	1	2200	1.12	1.74	0.84	0	7.24	0	1	1
22762D	35	0	1	31.57	0	0	1700	0.98	1.75	1.14	0	7.26	0	1	1
14535	26	0	1	36	0	1	2400	0.81	1.68	0.69	0	7.27	0	0	0
14866D	26	0	0	32.14	0	0	1670	0.8	2.2	0.92	0	7.25	0	1	1
6852D	26	0	0	34.71	0	1	2000	1.08	2.04	0.67	0	7.25	0	1	1
1413D	28	0	0	34.43	0	0	2300	0.84	1.52	0.74	0	7.24	0	1	1
5275D	24	0	1	35.14	0	0	2500	1.02	2.17	0.77	0	7.26	0	0	0
14999D	28	0	0	34.86	0	0	2600	0.81	1.83	0.85	0	7.29	0	1	1
14949D	23	0	0	36.29	0	0	2800	0.84	1.69	0.67	0	7.28	0	1	1
1956D	31	0	1	33.43	0	1	2000	0.97	1.64	0.92	0	7.25	0	1	1
14424	28	0	1	36	0	1	2500	0.78	1.82	0.67	0	7.24	0	1	1
19851D	26	0	0	36.14	0	0	2600	1	1.8	0.64	0	7.25	0	1	1
9153	27	0	0	35.57	0	1	2500	0.91	1.68	0.69	0	7.26	0	1	1
7435D	25	0	0	35.57	0	0	2400	1.05	1.4	0.77	0	7.25	0	1	1
6600D	24	0	1	32.71	0	1	1820	1.2	1.9	1.17	0	7.25	0	1	1
19189D	26	0	0	32.14	0	0	1900	0.92	2.15	1.12	0	7.3	0	1	1
20188D	39	0	1	33.43	0	0	2640	0.93	1.59	0.81	0	7.27	0	1	1
14647	36	0	0	33.57	0	1	2290	0.93	1.65	0.79	0	7.29	0	1	1
3303D	24	0	0	36	0	1	2400	0.93	1.62	0.87	0	7.21	0	1	1
21909D	29	0	0	33.14	0	1	2090	0.9	1.69	1.06	0	7.24	0	1	1
8792D	34	0	0	34.57	0	1	2300	0.93	1.58	0.79	0	7.26	0	1	1
14741D	30	0	1	34.57	0	1	2500	0.81	1.68	1.01	0	7.27	0	0	0
21529D	31	0	0	33.57	0	1	1960	0.89	1.74	0.98	0	7.29	0	1	1
24943D	26	0	0	35.14	2	1	2500	0.79	1.95	0.8	0	7.22	0	0	0
8872D	40	0	1	33.57	0	0	2045	1.1	1.7	0.94	0	7.23	0	1	1
23893D	29	0	0	34.29	0	1	2400	0.89	1.74	0.93	0	7.27	0	1	1
14805D	34	0	0	35.71	0	1	2700	0.79	1.68	0.81	0	7.29	0	1	1
14626D	32	0	0	37.14	0	1	3400	0.84	1.75	0.62	0	7.27	0	0	0
24482	33	0	0	37.29	0	1	2900	0.59	1.62	0.63	0	7.26	0	0	0
8126D	34	0	0	34	0	1	2085	1.05	1.68	1.05	0	7.23	0	1	1
12891D	39	0	1	33.57	2	1	1740	0.98	1.69	1.09	0	7.21	0	1	1
14855D	34	0	0	36	0	0	3400	0.93	1.59	0.72	0	7.26	0	0	0
540D	33	0	1	38	0	1	3000	0.81	1.84	0.62	0	7.26	0	0	0
19967	28	0	0	37	0	0	2700	0.79	1.72	0.67	0	7.26	0	0	0
1745D	29	0	0	36.86	0	1	3300	0.83	1.69	0.84	0	7.31	0	0	0
12085D	34	0	0	33.71	0	1	2475	1	1.78	1.01	0	7.27	0	1	1
23058D	30	0	1	35.29	2	1	2400	0.92	1.65	0.91	0	7.22	0	0	0
1051D	38	0	1	37	0	1	2900	0.78	1.59	0.99	0	7.29	0	0	0
14650D	24	0	0	34.43	0	0	2300	0.96	1.67	1.09	0	7.25	0	0	0
14684D	42	0	0	34.14	0	0	2500	0.79	1.58	1.15	0	7.31	0	0	0
19988	35	0	0	34.14	0	0	2250	0.91	1.63	1.09	0	7.25	0	1	1
22004D	29	0	1	35.29	0	1	2200	0.89	1.53	1.08	0	7.27	0	0	0
6595D	26	0	0	35.43	0	0	2400	0.88	1.69	0.92	0	7.25	0	0	0
22568	27	0	1	35.29	0	1	3470	0.91	1.49	0.81	0	7.29	0	1	1
143D	32	0	1	37	0	1	2900	1.01	1.78	0.68	0	7.27	0	0	0
10432	31	0	0	34.71	0	0	2000	0.96	1.78	1.08	0	7.27	0	0	0
10497D	22	0	1	36.14	1	1	3100	0.92	1.72	0.91	0	7.23	0	1	1
485	45	0	1	37.86	0	1	3200	0.72	1.76	0.61	0	7.27	0	0	0
374D	32	0	1	37.71	1	1	3000	0.9	1.8	0.96	0	7.24	0	0	0
14713D	25	0	0	38.14	0	0	3700	0.73	1.65	0.65	0	7.26	0	0	0
14696D	27	0	0	38	0	0	3750	0.8	2	0.62	0	7.32	0	1	1
22381D	25	0	0	35.57	2	1	2200	1.02	1.6	0.92	0	7.23	0	0	0
19930D	38	0	1	36.14	0	0	3100	1.01	2.3	0.92	0	7.24	0	0	0
11955D	45	0	1	37.43	1	1	2980	0.78	1.59	0.77	0	7.23	0	1	1
24480	30	0	0	38	0	1	3900	0.96	1.69	0.55	0	7.25	0	0	0
19984	26	0	0	35.43	0	0	2600	0.89	1.64	1.13	0	7.27	0	0	0
14653D	29	0	0	39.29	0	0	3400	0.91	1.71	0.78	0	7.25	0	0	0
825D	29	0	0	39.71	0	0	3100	0.72	1.58	0.52	0	7.25	0	0	0
14710D	41	0	1	36.57	0	0	2800	1	1.6	0.81	0	7.24	0	0	0
1645D	19	0	0	35.86	0	0	2500	0.89	1.67	0.9	0	7.25	0	1	1
6185	27	0	1	39	0	1	3200	0.89	1.62	0.68	0	7.27	0	0	0
18369D	30	0	0	38	0	1	3600	0.92	1.64	0.62	0	7.27	0	0	0
24495	39	0	0	38.86	0	1	3600	0.66	1.59	0.6	0	7.23	0	0	0
24475	29	0	0	40	2	0	3600	0.92	1.63	0.51	0	7.23	0	0	0
19864D	33	0	0	36	0	0	2500	1.08	1.76	0.87	0	7.26	0	0	0
19660D	28	0	0	36	0	0	3000	0.89	1.63	1.03	0	7.23	0	0	0
24705D	30	0	0	38.57	0	1	3400	0.71	1.65	0.66	0	7.29	0	0	0
23268D	23	0	1	36	2	0	2400	0.96	1.84	0.81	0	7.21	0	0	0
19925	27	0	0	39.14	0	1	3700	0.65	1.59	0.59	0	7.29	0	0	0
24490	20	0	0	39.14	0	0	3300	0.92	1.45	0.52	0	7.27	0	0	0
14728D	45	0	0	36.43	0	0	2900	0.89	1.42	1.1	0	7.27	0	0	0
1692D	39	0	1	39.57	0	1	4350	0.63	1.35	0.73	0	7.24	0	1	1
19916	24	0	0	36	0	0	2600	0.7	1.53	0.81	0	7.29	0	0	0
24479	31	0	1	39.29	0	1	3500	0.79	1.58	0.78	0	7.27	0	0	0
1750D	21	0	0	37.43	0	0	2900	0.69	1.43	0.83	0	7.29	0	0	0
19734D	34	0	0	36.29	0	0	2700	0.98	1.61	1.05	0	7.25	0	0	0
11181D	31	0	0	39.86	0	1	3200	0.89	2.1	0.88	0	7.27	0	0	0
9571D	28	0	0	35.71	0	1	3380	0.99	1.72	0.76	0	7.26	0	1	1
14032D	43	0	1	36.71	0	1	2700	0.7	1.66	0.74	0	7.27	0	1	1
14692D	30	0	0	37.57	0	0	2700	0.87	1.69	0.82	0	7.25	0	0	0
586D	28	0	0	37.14	0	1	3100	0.72	1.74	0.8	0	7.29	0	1	1
24351D	33	0	0	39.29	0	1	3300	0.89	1.62	0.59	0	7.25	0	0	0
24485	29	0	0	39.14	0	1	3500	0.83	1.68	0.57	0	7.26	0	0	0
19926	21	0	0	39.71	0	0	3000	0.98	1.35	0.69	0	7.28	0	0	0
14674D	35	0	0	37.29	0	1	3600	0.82	1.75	0.98	0	7.23	0	0	0
10186	20	0	0	37.29	0	1	2825	0.7	1.9	0.71	0	7.27	0	1	1
24477	30	0	0	39.29	0	1	4000	0.81	1.73	0.96	0	7.24	0	0	0
24481	29	0	0	39	0	1	3700	0.69	1.46	0.7	0	7.26	0	1	1
14726D	27	0	0	37.86	0	0	2900	0.77	1.54	0.93	0	7.29	0	0	0
19216D	21	0	0	39	0	1	2500	0.82	1.53	0.97	0	7.26	0	0	0
24498	31	0	0	38.43	0	1	3100	0.86	1.47	0.75	0	7.27	0	0	0
330D	26	0	0	38.57	0	1	2800	0.74	1.49	0.97	0	7.26	0	0	0
585D	21	0	1	38.14	0	1	2800	0.69	1.53	0.98	0	7.27	0	0	0
14676D	32	0	0	38.43	0	1	2800	0.81	1.62	0.96	0	7.24	0	0	0
24489	27	0	0	39.71	0	0	3500	0.84	1.74	0.78	0	7.26	0	0	0
16180	22	0	0	40	0	0	3400	0.63	1.63	0.93	0	7.26	0	0	0
14625D	33	0	0	39.43	0	0	3100	0.9	1.59	0.94	0	7.27	0	0	0
16175	32	0	0	39.57	0	0	3400	0.69	1.52	0.71	0	7.27	0	0	0
16177	28	0	0	39.14	1	0	3000	0.89	1.45	0.79	0	7.24	0	0	0
15669D	32	0	1	31	0	1	1600	1.02	1.56	0.98	0	7.3	0	1	1
15857D	31	0	1	31.29	0	1	1500	1.16	1.75	0.95	0	7.31	0	1	1
14782D	34	1	0	28.71	0	0	800	1.13	1.28	1.21	1	7.22	0	1	1
17710D	27	1	0	27.14	0	0	850	1.41	1.83	1.46	1	7.23	0	1	1
17463D	39	1	1	28	0	1	940	1.33	1.76	1.17	0	7.3	0	1	1
9803D	28	1	0	28.14	0	0	900	1.36	1.65	1.32	1	7.23	0	1	1
6797D	39	1	1	29	2	1	800	1.42	1.67	1.87	1	7.11	1	1	1
14607	32	1	1	29.43	0	1	910	1.31	1.87	1.15	0	7.29	0	1	1
9596D	32	1	1	30.43	2	1	1000	1.38	1.49	1.54	1	7.13	1	1	1
17849	28	1	1	30.57	0	0	1200	1.38	1.69	1.08	0	7.26	0	1	1
15178D	28	1	1	30.86	2	1	1200	1.27	1.63	1.39	1	7.2	0	1	1
822D	43	1	0	31	1	1	1300	1.42	1.3	1.67	1	7.21	0	1	1
7417D	24	1	1	31	0	1	1400	1.21	1.59	1.42	1	7.22	0	1	1
19244D	31	1	1	31	2	1	1300	2.8	1.5	1.83	1	7.09	1	1	1
8581D	38	1	1	31.14	1	1	1400	1.25	1.71	1.32	1	7.24	0	1	1
3585	33	1	1	31.29	0	1	1160	1.05	1.05	0.98	0	7.26	0	1	1
8487D	26	1	1	31.43	1	1	1260	1.7	2	1.52	1	7.18	1	1	1
3384	28	1	1	31.71	2	1	1140	2.5	1.56	1.49	1	7.12	1	1	1
6540D	34	1	0	31.71	0	0	1360	1.15	1.6	1.29	1	7.23	0	1	1
9821D	29	1	1	31.86	0	1	1250	1.09	1.53	1.14	0	7.26	0	1	1
13600D	32	1	1	32	0	1	1320	1.34	1.42	1.49	1	7.21	0	1	1
15616D	44	1	0	32	2	1	1360	1.14	1.58	1.36	1	7.18	1	1	1
7631D	27	1	1	32.14	0	1	1500	1.75	0.82	1.02	0	7.17	1	1	1
16028D	30	1	1	32.14	1	0	1400	1.7	1.3	1.19	1	7.17	1	1	1
3537D	26	1	1	32.71	0	1	1400	1.25	1.34	1.49	1	7.25	0	1	1
398D	25	1	1	33	2	1	1340	1.17	0.98	1.65	1	7.16	1	1	1
6716D	30	1	1	33	0	1	1100	1.26	1.74	1.19	1	7.23	0	1	1
19059D	35	1	1	33	2	1	1700	1.17	1.24	1.49	1	7.17	1	1	1
14666D	33	1	0	33.14	2	1	1400	1	1.45	1.32	1	7.14	1	1	1
10504	43	1	1	33.29	0	1	1350	1.02	1.33	1.04	0	7.28	0	1	1
21935D	33	1	0	33.29	0	0	1700	0.97	1.37	1.09	0	7.27	0	1	1
9693D	36	1	1	33.29	1	1	1540	1.09	1.5	1.18	1	7.22	0	1	1
8248D	24	1	1	33.43	0	1	1710	1.23	1.54	1.15	1	7.22	0	1	1
9232D	29	1	1	33.57	0	1	1600	1.3	1.7	1.03	0	7.22	0	1	1
19924	30	1	0	33.57	0	0	1730	1.09	1.48	1.12	0	7.27	0	1	1
20984D	30	1	1	33.71	2	1	1400	1.32	1.47	1.26	1	7.14	1	1	1
7358D	25	1	1	33.86	0	1	1600	1.2	1.5	1.06	0	7.23	0	1	1
7480D	32	1	1	33.86	0	1	1700	1.19	1.45	1.69	1	7.24	0	1	1
17298D	24	1	1	33.86	2	1	1500	0.86	1.13	1.24	1	7.16	1	1	1
20110D	32	1	1	33.86	0	1	1200	1.11	0.96	1.29	1	7.24	0	1	1
12749D	21	1	1	34	1	1	1650	1.65	1.2	0.94	0	7.2	0	1	1
19854D	38	1	0	34	0	0	1800	1.04	1.93	0.91	0	7.3	0	1	1
17335D	37	1	1	34	0	1	1750	1.16	1.56	1.29	1	7.24	0	1	1
22400D	43	1	1	34	0	1	1900	2.6	1.5	1.98	1	7.09	1	1	0
4844D	28	1	1	34.14	2	1	1500	1.21	1.5	1.05	0	7.16	1	1	1
19066D	25	1	0	34.14	1	1	1900	1.13	1.53	0.88	0	7.25	0	1	1
5306D	26	1	1	34.14	2	1	1800	1.13	1.49	1.51	1	7.15	1	1	1
18060	29	1	1	34.14	0	1	1800	1.1	1.42	1.09	0	7.26	0	1	1
17008	23	1	1	34.29	0	1	1640	1.72	1.29	1.17	1	7.2	0	1	1
17902	36	1	1	34.43	2	1	2100	0.9	1.06	1.26	1	7.17	1	1	1
13703D	28	1	1	34.71	0	0	2030	1.1	1.3	0.93	0	7.24	0	1	1
10393D	23	1	1	34.71	2	1	1500	1.29	1.53	1.33	1	7.13	1	1	1
1496	30	1	0	34.71	0	1	1900	1.07	1.5	1.19	1	7.28	0	1	1
19053D	21	1	1	34.86	0	1	1700	0.8	1.36	1.05	0	7.27	0	1	1
19404D	35	1	1	35	0	1	1800	1.32	1.22	0.95	0	7.22	0	1	1
5924	35	1	1	35	0	1	2000	0.96	1.42	1.04	0	7.29	0	1	1
5837D	28	1	0	35	0	1	1890	1.5	2	1.18	1	7.24	0	1	1
21329D	33	1	0	35	2	1	1800	0.95	1.29	1.35	1	7.17	1	1	1
25120D	18	1	1	35	0	1	1900	0.73	1.02	0.88	0	7.28	0	0	0
20180D	31	1	0	35	2	1	2100	1	1.35	1.59	1	7.15	1	1	1
945D	40	1	1	35	0	1	1900	1.05	1.35	1.08	0	7.24	0	1	1
1187D	33	1	1	35	2	1	2100	0.99	1.31	1.14	1	7.2	0	0	0
403	27	1	1	35.14	0	1	2100	1.05	1.39	1.23	1	7.29	0	0	0
2037	26	1	1	35.14	0	1	1900	1.02	1.38	1.06	0	7.3	0	0	0
8834D	20	1	1	35.29	0	1	1800	1.04	1.28	0.98	0	7.28	0	1	1
6495D	26	1	1	35.29	2	1	2100	1.15	1.55	1.46	1	7.18	1	1	1
24919D	30	1	0	35.29	0	0	2000	1.05	1.37	1.03	0	7.25	0	0	0
1269	27	1	1	35.29	0	1	1800	1.32	1.2	1.44	1	7.27	0	0	0
11670D	34	1	1	35.57	0	1	2200	1.07	1.39	1.13	1	7.28	0	1	1
17551D	24	1	1	35.57	0	1	2000	1.1	2.27	1.12	0	7.26	0	1	1
1947	23	1	1	35.71	2	1	2100	1	0.8	1.53	1	7.17	1	1	1
1642D	25	1	0	35.71	0	0	2200	1.02	1.34	1.05	0	7.27	0	1	1
22707D	26	1	0	36	2	1	1900	1.09	1.37	1.03	0	7.15	1	1	1
25011D	29	1	1	36	0	1	1590	1.2	1.5	1.37	1	7.25	0	1	1
16258D	37	1	1	36	0	1	2300	0.83	1.1	1.02	0	7.3	0	0	0
17379D	34	1	1	36	1	1	1900	1.85	1.17	1.59	1	7.16	1	1	1
991	38	1	1	36.14	1	1	2000	0.99	1.4	0.95	0	7.26	0	0	0
15396D	32	1	1	36.14	2	1	2100	1.16	1.44	1.45	1	7.14	1	1	1
21381D	29	1	1	36.29	0	0	1800	1.12	1.66	1.28	1	7.3	0	1	1
5771	28	1	1	36.29	1	1	1700	1.03	1.49	0.99	0	7.23	0	1	1
2663	37	1	0	36.29	0	1	1900	1.12	1.65	1.43	1	7.26	0	1	1
10835	37	1	1	36.29	0	1	2250	1.06	1.5	0.88	0	7.29	0	1	1
4105D	26	1	1	36.43	2	1	2100	0.86	1.55	0.98	0	7.23	0	1	1
22174D	25	1	1	36.57	1	1	1700	0.87	1.18	0.96	0	7.29	0	1	1
4450	27	1	1	36.57	2	1	2000	0.9	1.15	1.38	1	7.18	1	1	1
1743	40	1	1	36.71	2	1	1800	1.05	1.29	1.03	0	7.18	1	1	1
14806D	22	1	0	36.86	0	0	1900	1.1	1.3	0.96	0	7.3	0	0	0
4607D	30	1	1	36.86	0	1	1700	1.01	1.26	0.95	0	7.28	0	1	1
5819D	35	1	1	36.86	0	1	2200	0.97	1.27	1.04	0	7.31	0	0	0
3707	25	1	1	37	0	1	1900	1.39	1.05	1.38	1	7.21	0	0	0
13495D	33	1	0	37	0	1	2200	0.99	0.89	0.94	0	7.26	0	1	1
17121D	29	1	1	37	0	1	1900	1.07	1.16	1.18	1	7.27	0	0	0
16412D	35	1	1	37	2	1	1960	1.2	1.23	1.43	1	7.13	1	1	1
6189	33	1	0	37	0	1	2500	1.07	1.67	1.02	0	7.23	0	0	0
2457	27	1	1	37	2	1	2300	1	1.2	1.32	1	7.17	1	1	1
488D	37	1	1	37	0	1	2400	0.89	1.53	0.98	0	7.28	0	0	0
463D	37	1	0	37	0	1	2400	0.79	1.03	0.92	0	7.29	0	1	1
6696D	26	1	0	37	0	1	2500	0.97	1.48	0.86	0	7.28	0	0	0
19063D	27	1	1	37	0	1	2300	0.95	1.31	1.03	0	7.25	0	0	0
220D	34	1	1	37.14	2	1	1400	1.02	1.38	1.38	1	7.15	1	1	1
1326	41	1	1	37.14	0	0	2300	0.91	1.13	0.81	0	7.27	0	0	0
14305	33	1	0	37.29	0	1	2430	1.1	1.39	1.02	0	7.23	0	1	1
16573D	34	1	1	37.43	0	1	2500	1.05	1.65	1.28	1	7.26	0	0	0
4581D	35	1	0	37.57	0	1	2000	0.9	1.26	0.91	0	7.28	0	0	0
11958D	25	1	0	37.86	0	1	2570	0.96	1.9	0.73	0	7.31	0	1	1
22531D	32	1	0	37.86	0	1	2200	0.76	1.36	0.89	0	7.27	0	0	0
11619D	25	1	0	37.86	0	0	2300	0.9	1.09	0.76	0	7.25	0	0	0
8832D	27	1	1	38	0	1	2000	0.98	1.11	0.84	0	7.26	0	0	0
18494d	31	1	0	38	0	0	2500	0.94	1.21	0.89	0	7.25	0	0	0
7281D	35	1	0	38	1	1	2500	0.87	1.16	0.91	0	7.24	0	0	0
5928	27	1	0	38	0	1	2300	0.86	1.13	0.72	0	7.24	0	0	0
3142D	33	1	0	38	0	1	2500	0.77	1.19	0.79	0	7.28	0	0	0
7804D	29	1	0	38	0	0	2200	0.75	1.14	0.86	0	7.28	0	0	0
17140	26	1	0	38.14	0	1	1900	1.28	2.07	1.17	1	7.23	0	1	1
4846D	29	1	0	38.14	0	1	2400	0.98	1.23	0.85	0	7.26	0	0	0
14306	28	1	0	38.14	0	1	2400	1.66	1.7	1.53	1	7.18	1	1	0
7279D	28	1	1	38.29	0	1	2200	0.92	1.15	1.02	0	7.24	0	0	0
3438	18	1	1	38.29	0	1	2200	0.96	1.16	0.84	0	7.27	0	0	0
13841D	30	1	0	38.43	0	1	1900	1.1	1.5	0.94	0	7.23	0	1	1
20514D	32	1	0	38.43	0	1	2500	0.93	1.14	0.91	0	7.23	0	0	0
494	23	1	1	38.57	1	1	1900	1.8	1.36	1.49	1	7.17	1	1	0
4423	22	1	0	38.57	0	1	2100	1.02	1.53	0.96	0	7.28	0	0	0
9952D	35	1	1	38.57	0	1	2400	0.9	1.08	0.95	0	7.24	0	0	0
10082D	24	1	0	38.57	0	1	2300	0.89	1.03	0.81	0	7.27	0	0	0
9296D	27	1	0	38.71	0	1	2300	0.91	1.07	1.18	1	7.21	0	0	0
8767D	22	1	1	39	0	1	2200	1.12	1.48	1.12	1	7.26	0	0	0
20211D	26	1	0	39.14	0	0	2500	0.87	0.72	0.8	0	7.27	0	0	0
2997D	24	1	0	39.14	0	1	2500	0.99	1.14	0.99	0	7.24	0	0	0
10336D	33	1	0	39.14	0	1	2500	0.87	1.04	0.87	0	7.25	0	1	1
13501D	38	1	1	39.29	0	1	2400	1	1.5	1.39	1	7.21	0	0	0
22657	29	1	1	39.29	0	1	2500	0.87	1.04	0.96	0	7.26	0	0	0
13145D	26	1	0	39.71	1	1	2500	0.95	1.03	1.35	1	7.2	0	1	1
1016D	25	1	0	40	0	1	2500	0.94	1.02	0.76	0	7.22	0	0	0
20703d	19	1	0	40	0	1	2500	0.91	1.03	0.87	0	7.28	0	0	0
18389	26	1	0	30.00	2	0	1200	1.46	1.53	1.53	1	7.13	1	1	1
21465D	37	1	1	32.29	0	1	1500	0.99	1.26	1.08	0	7.24	0	1	1
1498D	25	1	0	32.57	2	1	1400	1.2	1.51	1.38	1	7.16	1	1	1

## Sheet: Sheet2
Classification group		0: normal growth group; 1: FGR
Classification UA pH < 7.20			0: false; 1: true
CPR < 5th percentile		0: false; 1: true
Classification CTG		0: normal; 1:	1: suspicious; 2: pathological
NICU Admission		0: false; 1: true
Classification adverse pregnancy outcome				0: false: 1: true
Mode of delivery		0: vaginal delivery; 1: Cesarean section
Hypertension disorder			0: false; 1: true
Classification PVPI		0: normal; 1: pathological (> 95th percentile)
